# Supplementary material for: Trypanosomatid Extracellular Vesicles as Potential Immunogens for Chagas Disease
Source: Int J Mol Sci. 2025 Feb 12;26(4):1544. doi: 10.3390/ijms26041544 (PMC11855489; doi:10.3390/ijms26041544)
Supplement: Supplementary file 1 [file ijms-26-01544-s001.zip]

Archive with 1 entries (1 files):
- ijms-3428940-supplementary.pdf
